# Supplementary material for: Two new endophytic species of Parafenestella (Pleosporales, Cucurbitariaceae) from Xizang, China, revealed by morphology and multi-locus phylogeny
Source: MycoKeys. 2026 Jul 20;137:69–80. doi: 10.3897/mycokeys.137.197730 (PMC13408572; doi:10.3897/mycokeys.137.197730)
Supplement: XML Treatment for Parafenestella cupressicola [file mycokeys.137.197730-treatment1.xml]

<!DOCTYPE tp:taxon-treatment
  PUBLIC "-//TaxonX//DTD Taxonomic Treatment Publishing DTD v0 20100105//EN" "tax-treatment-NSO.dtd">
<tp:taxon-treatment xmlns:tp="http://www.plazi.org/taxpub"><tp:treatment-meta><kwd-group><label>Taxon classification</label><kwd>
                <named-content content-type="kingdom">Fungi</named-content>
              </kwd><kwd>
                <named-content content-type="order">Fenestrida</named-content>
              </kwd><kwd>
                <named-content content-type="family">Fenestellidae</named-content>
              </kwd></kwd-group><mixed-citation publication-type="journal"><person-group><name><surname>Pang</surname><given-names>Kaiqi</given-names></name><name><surname>Wu</surname><given-names>Yingying</given-names></name><name><surname>Liang</surname><given-names>Yingmei</given-names></name><name><surname>Jiang</surname><given-names>Ning</given-names></name></person-group><article-title>Two new endophytic species of <italic><tp:taxon-name><tp:taxon-name-part taxon-name-part-type="genus" reg="Parafenestella">Parafenestella</tp:taxon-name-part></tp:taxon-name></italic> (<italic><tp:taxon-name><tp:taxon-name-part taxon-name-part-type="order" reg="Pleosporales">Pleosporales</tp:taxon-name-part></tp:taxon-name></italic>, <italic><tp:taxon-name><tp:taxon-name-part taxon-name-part-type="family" reg="Cucurbitariaceae">Cucurbitariaceae</tp:taxon-name-part></tp:taxon-name></italic>) from Xizang, China, revealed by morphology and multi-locus phylogeny</article-title><source>MycoKeys</source><day>20</day><month>07</month><year>2026</year><volume>137</volume><fpage>69</fpage><lpage>80</lpage><pub-id pub-id-type="doi">10.3897/mycokeys.137.197730</pub-id></mixed-citation></tp:treatment-meta><tp:nomenclature><tp:taxon-name><object-id xmlns:xlink="http://www.w3.org/1999/xlink" content-type="arpha" xlink:type="simple">DC4835D6-8B16-5666-BCA2-F52227BD4AD5</object-id>
                    		<tp:taxon-name-part taxon-name-part-type="genus" reg="Parafenestella">Parafenestella</tp:taxon-name-part> <tp:taxon-name-part taxon-name-part-type="species" reg="cupressicola">cupressicola</tp:taxon-name-part>
                    	
                    		<object-id xmlns:xlink="http://www.w3.org/1999/xlink" content-type="mycobank" xlink:type="simple">863593</object-id>
                    	</tp:taxon-name><tp:taxon-authority>Y.M. Liang &amp; Ning Jiang</tp:taxon-authority><tp:taxon-status xmlns:xlink="http://www.w3.org/1999/xlink" xlink:type="simple">sp. nov.</tp:taxon-status><xref ref-type="fig" rid="F2">Fig. 2</xref></tp:nomenclature><tp:treatment-sec sec-type="Etymology"><title>Etymology.</title><p>Named after the host genus <italic><tp:taxon-name><tp:taxon-name-part taxon-name-part-type="genus" reg="Cupressus">Cupressus</tp:taxon-name-part></tp:taxon-name></italic> and “-<italic>cola</italic>” = “inhabiting”.</p><fig id="F2" position="float" orientation="portrait"><object-id xmlns:xlink="http://www.w3.org/1999/xlink" content-type="doi" xlink:type="simple">10.3897/mycokeys.137.197730.figure2</object-id><object-id xmlns:xlink="http://www.w3.org/1999/xlink" content-type="arpha" xlink:type="simple">DAC78C4F-0ADA-5A21-AE0E-4215C569497B</object-id><label>Figure 2.</label><caption><p>Morphology of <italic><tp:taxon-name><tp:taxon-name-part taxon-name-part-type="genus" reg="Parafenestella">Parafenestella</tp:taxon-name-part> <tp:taxon-name-part taxon-name-part-type="species" reg="cupressicola">cupressicola</tp:taxon-name-part></tp:taxon-name></italic>. <bold>A</bold>. Colony on <abbrev xmlns:xlink="http://www.w3.org/1999/xlink" xlink:title="potato dextrose agar" xlink:type="simple">PDA</abbrev> after 2 weeks; <bold>B, C</bold>. Conidiomata in pine needles on <abbrev xmlns:xlink="http://www.w3.org/1999/xlink" xlink:title="Synthetischer Nährstoffarmer Agar" xlink:type="simple">SNA</abbrev>; <bold>D</bold>. Conidiogenous cells; <bold>E, F</bold>. Conidia. Scale bars: 200 µm (<bold>B, C</bold>); 10 µm (<bold>D–F</bold>).</p></caption><graphic xmlns:xlink="http://www.w3.org/1999/xlink" xlink:href="mycokeys-137-069-g002.jpg" id="oo_1720289.jpg" position="float" orientation="portrait" xlink:type="simple"><uri content-type="original_file" xlink:type="simple">https://binary.pensoft.net/fig/1720289</uri></graphic></fig></tp:treatment-sec><tp:treatment-sec sec-type="Description"><title>Description.</title><p><bold><italic>Colonies</italic></bold> on <abbrev xmlns:xlink="http://www.w3.org/1999/xlink" xlink:title="potato dextrose agar" xlink:type="simple">PDA</abbrev> flat, spreading, with abundant flocculent aerial mycelium and entire margin, first white, turning hazel, slow growing, reaching 39 mm diam after 2 weeks at 25 °C, sterile. <bold><italic>Colonies</italic></bold> on <abbrev xmlns:xlink="http://www.w3.org/1999/xlink" xlink:title="Synthetischer Nährstoffarmer Agar" xlink:type="simple">SNA</abbrev> inconspicuous, forming conidiomata in pine needles after 6 weeks. <bold><italic>Conidiomata</italic></bold> pycnidial, scattered, immersed in substrate, conical to globose, 90–120 μm diam., 70–100 μm high, brown, with buff conidial drops. <bold><italic>Peridium</italic></bold> thin, pseudoparenchymatous, olivaceous. <bold><italic>Conidiophores</italic></bold> reduced to conidiogenous cells. <bold><italic>Conidiogenous cells</italic></bold> phialidic, subglobose to globose, 3.5–5 × 3–4.5 μm. <bold><italic>Conidia</italic></bold> hyaline, oblong to ellipsoid, thin-walled, aseptate, (3–)3.5–4(–4.5) × 1.5–2 (av. = 3.8 ± 0.4 × 1.6 ± 0.2, n = 50) μm, L/W ratio = 2.2–2.6.</p></tp:treatment-sec><tp:treatment-sec sec-type="Materials examined"><title>Materials examined.</title><p>China • Xizang Autonomous Region (Tibet), Linzhi City, Lang County, <named-content xmlns:xlink="http://www.w3.org/1999/xlink" content-type="dwc:verbatimCoordinates" xlink:type="simple">29°4'4"N, 93°4'36"E</named-content>, 3093 m asl, from a healthy cone of <italic><tp:taxon-name><tp:taxon-name-part taxon-name-part-type="genus" reg="Cupressus">Cupressus</tp:taxon-name-part> <tp:taxon-name-part taxon-name-part-type="species" reg="gigantea">gigantea</tp:taxon-name-part></tp:taxon-name></italic>, 5 Jun. 2024, <italic>Ning Jiang, Jiangrong Li, Jieting Li &amp; Liangna Guo</italic> (holotype CAF800152, dried culture, ex-holotype cultures <abbrev xmlns:xlink="http://www.w3.org/1999/xlink" content-type="institution" xlink:title="China Forestry Culture Collection Center" xlink:type="simple">CFCC</abbrev> 71185, <abbrev xmlns:xlink="http://www.w3.org/1999/xlink" content-type="institution" xlink:title="China Forestry Culture Collection Center" xlink:type="simple">CFCC</abbrev> 72112).</p></tp:treatment-sec><tp:treatment-sec sec-type="Notes"><title>Notes.</title><p><italic><tp:taxon-name><tp:taxon-name-part taxon-name-part-type="genus" reg="Parafenestella">Parafenestella</tp:taxon-name-part> <tp:taxon-name-part taxon-name-part-type="species" reg="cupressicola">cupressicola</tp:taxon-name-part></tp:taxon-name></italic> sp. nov. is phylogenetically closely related to <italic><tp:taxon-name><tp:taxon-name-part taxon-name-part-type="genus" reg="Parafenestella">P.</tp:taxon-name-part> <tp:taxon-name-part taxon-name-part-type="species" reg="ulmi">ulmi</tp:taxon-name-part></tp:taxon-name></italic> and <italic><tp:taxon-name><tp:taxon-name-part taxon-name-part-type="genus" reg="Parafenestella">P.</tp:taxon-name-part> <tp:taxon-name-part taxon-name-part-type="species" reg="ulmicola">ulmicola</tp:taxon-name-part></tp:taxon-name></italic> (Fig. <xref ref-type="fig" rid="F1">1</xref>). However, <italic><tp:taxon-name><tp:taxon-name-part taxon-name-part-type="genus" reg="Parafenestella">P.</tp:taxon-name-part> <tp:taxon-name-part taxon-name-part-type="species" reg="cupressicola">cupressicola</tp:taxon-name-part></tp:taxon-name></italic> differs from <italic><tp:taxon-name><tp:taxon-name-part taxon-name-part-type="genus" reg="Parafenestella">P.</tp:taxon-name-part> <tp:taxon-name-part taxon-name-part-type="species" reg="ulmi">ulmi</tp:taxon-name-part></tp:taxon-name></italic> by significantly shorter conidiogenous cells (3.5–5 μm in <italic><tp:taxon-name><tp:taxon-name-part taxon-name-part-type="genus" reg="Parafenestella">P.</tp:taxon-name-part> <tp:taxon-name-part taxon-name-part-type="species" reg="cupressicola">cupressicola</tp:taxon-name-part></tp:taxon-name></italic> vs. 18–24 μm in <italic><tp:taxon-name><tp:taxon-name-part taxon-name-part-type="genus" reg="Parafenestella">P.</tp:taxon-name-part> <tp:taxon-name-part taxon-name-part-type="species" reg="ulmi">ulmi</tp:taxon-name-part></tp:taxon-name></italic>); and from <italic><tp:taxon-name><tp:taxon-name-part taxon-name-part-type="genus" reg="Parafenestella">P.</tp:taxon-name-part> <tp:taxon-name-part taxon-name-part-type="species" reg="ulmicola">ulmicola</tp:taxon-name-part></tp:taxon-name></italic> by larger conidia (3.5–4 × 1.5–2 μm in <italic><tp:taxon-name><tp:taxon-name-part taxon-name-part-type="genus" reg="Parafenestella">P.</tp:taxon-name-part> <tp:taxon-name-part taxon-name-part-type="species" reg="cupressicola">cupressicola</tp:taxon-name-part></tp:taxon-name></italic> vs. 1.4–2.5 × 0.6–0.9 μm in <italic><tp:taxon-name><tp:taxon-name-part taxon-name-part-type="genus" reg="Parafenestella">P.</tp:taxon-name-part> <tp:taxon-name-part taxon-name-part-type="species" reg="ulmicola">ulmicola</tp:taxon-name-part></tp:taxon-name></italic>) (<xref ref-type="bibr" rid="B22">Su et al. 2022</xref>). In addition, <italic><tp:taxon-name><tp:taxon-name-part taxon-name-part-type="genus" reg="Parafenestella">P.</tp:taxon-name-part> <tp:taxon-name-part taxon-name-part-type="species" reg="cupressicola">cupressicola</tp:taxon-name-part></tp:taxon-name></italic> is molecularly distinguished from <italic><tp:taxon-name><tp:taxon-name-part taxon-name-part-type="genus" reg="Parafenestella">P.</tp:taxon-name-part> <tp:taxon-name-part taxon-name-part-type="species" reg="ulmi">ulmi</tp:taxon-name-part></tp:taxon-name></italic> (3/510 bp in <abbrev xmlns:xlink="http://www.w3.org/1999/xlink" xlink:title="internal transcribed spacer" xlink:type="simple">ITS</abbrev>, 1/851 bp in <abbrev xmlns:xlink="http://www.w3.org/1999/xlink" xlink:title="large subunit" xlink:type="simple">LSU</abbrev>, 8/856 bp in <italic><abbrev xmlns:xlink="http://www.w3.org/1999/xlink" xlink:title="the RNA polymerase II second largest subunit" xlink:type="simple">rpb2</abbrev></italic>, 4/315 bp in <italic><abbrev xmlns:xlink="http://www.w3.org/1999/xlink" xlink:title="eta-tubulin" xlink:type="simple">tub2</abbrev></italic>) and <italic><tp:taxon-name><tp:taxon-name-part taxon-name-part-type="genus" reg="Parafenestella">P.</tp:taxon-name-part> <tp:taxon-name-part taxon-name-part-type="species" reg="ulmicola">ulmicola</tp:taxon-name-part></tp:taxon-name></italic> (3/510 bp in <abbrev xmlns:xlink="http://www.w3.org/1999/xlink" xlink:title="internal transcribed spacer" xlink:type="simple">ITS</abbrev>, 1/851 bp in <abbrev xmlns:xlink="http://www.w3.org/1999/xlink" xlink:title="large subunit" xlink:type="simple">LSU</abbrev>, 9/676 bp in <italic><abbrev xmlns:xlink="http://www.w3.org/1999/xlink" xlink:title="the RNA polymerase II second largest subunit" xlink:type="simple">rpb2</abbrev></italic>, 6/315 bp in <italic><abbrev xmlns:xlink="http://www.w3.org/1999/xlink" xlink:title="eta-tubulin" xlink:type="simple">tub2</abbrev></italic>) (<xref ref-type="bibr" rid="B22">Su et al. 2022</xref>).</p></tp:treatment-sec><tp:treatment-sec><!--Section generated to contain objects referenced in tp:taxon-treatment.--><fig id="F1" position="float" orientation="portrait"><object-id xmlns:xlink="http://www.w3.org/1999/xlink" content-type="doi" xlink:type="simple">10.3897/mycokeys.137.197730.figure1</object-id><object-id xmlns:xlink="http://www.w3.org/1999/xlink" content-type="arpha" xlink:type="simple">3B0DAC39-D9A2-5841-8702-957091E7AC6C</object-id><label>Figure 1.</label><caption><p>Maximum likelihood tree of <italic><tp:taxon-name><tp:taxon-name-part taxon-name-part-type="genus" reg="Parafenestella">Parafenestella</tp:taxon-name-part></tp:taxon-name></italic> generated from combined <abbrev xmlns:xlink="http://www.w3.org/1999/xlink" xlink:title="internal transcribed spacer" xlink:type="simple">ITS</abbrev>, <abbrev xmlns:xlink="http://www.w3.org/1999/xlink" xlink:title="large subunit" xlink:type="simple">LSU</abbrev>, <italic><abbrev xmlns:xlink="http://www.w3.org/1999/xlink" xlink:title="the RNA polymerase II second largest subunit" xlink:type="simple">rpb2</abbrev></italic>, <italic><abbrev xmlns:xlink="http://www.w3.org/1999/xlink" xlink:title="translation elongation factor 1-alpha" xlink:type="simple">tef1</abbrev></italic>, and <italic><abbrev xmlns:xlink="http://www.w3.org/1999/xlink" xlink:title="eta-tubulin" xlink:type="simple">tub2</abbrev></italic> sequence data. Bootstrap support values ≥ 50% and Bayesian posterior probabilities ≥ 0.90 are demonstrated at the branches. <italic><tp:taxon-name><tp:taxon-name-part taxon-name-part-type="genus" reg="Fenestella">Fenestella</tp:taxon-name-part> <tp:taxon-name-part taxon-name-part-type="species" reg="crataegi">crataegi</tp:taxon-name-part></tp:taxon-name></italic> (CBS 144857) and <italic><tp:taxon-name><tp:taxon-name-part taxon-name-part-type="genus" reg="Fenestella">F.</tp:taxon-name-part> <tp:taxon-name-part taxon-name-part-type="species" reg="fenestrata">fenestrata</tp:taxon-name-part></tp:taxon-name></italic> (CBS 143001) represent the outgroup taxa. Isolates from the present study are indicated in blue and * means ex-type strains.</p></caption><graphic xmlns:xlink="http://www.w3.org/1999/xlink" xlink:href="mycokeys-137-069-g001.jpg" id="oo_1720912.jpg" position="float" orientation="portrait" xlink:type="simple"><uri content-type="original_file" xlink:type="simple">https://binary.pensoft.net/fig/1720912</uri></graphic></fig></tp:treatment-sec><ref-list><ref id="B22"><mixed-citation xmlns:xlink="http://www.w3.org/1999/xlink" xlink:type="simple">Su W, Xu R, Bhunjun CS, Tian S, Dai Y, Li Y, Phukhamsakda C (2022) Diversity of <italic><tp:taxon-name><tp:taxon-name-part taxon-name-part-type="phylum">Ascomycota</tp:taxon-name-part></tp:taxon-name></italic> in Jilin: Introducing novel woody litter taxa in <italic><tp:taxon-name><tp:taxon-name-part taxon-name-part-type="family">Cucurbitariaceae</tp:taxon-name-part></tp:taxon-name></italic>. Journal of Fungi 8(9): 905. <ext-link xlink:href="10.3390/jof8090905" ext-link-type="doi" xlink:type="simple">https://doi.org/10.3390/jof8090905</ext-link></mixed-citation></ref></ref-list></tp:taxon-treatment>
