# Supplementary material for: Two new endophytic species of Parafenestella (Pleosporales, Cucurbitariaceae) from Xizang, China, revealed by morphology and multi-locus phylogeny
Source: MycoKeys. 2026 Jul 20;137:69–80. doi: 10.3897/mycokeys.137.197730 (PMC13408572; doi:10.3897/mycokeys.137.197730)
Supplement: XML Treatment for Parafenestella xizangensis [file mycokeys.137.197730-treatment2.xml]

<!DOCTYPE tp:taxon-treatment
  PUBLIC "-//TaxonX//DTD Taxonomic Treatment Publishing DTD v0 20100105//EN" "tax-treatment-NSO.dtd">
<tp:taxon-treatment xmlns:tp="http://www.plazi.org/taxpub"><tp:treatment-meta><kwd-group><label>Taxon classification</label><kwd>
                <named-content content-type="kingdom">Fungi</named-content>
              </kwd><kwd>
                <named-content content-type="order">Fenestrida</named-content>
              </kwd><kwd>
                <named-content content-type="family">Fenestellidae</named-content>
              </kwd></kwd-group><mixed-citation publication-type="journal"><person-group><name><surname>Pang</surname><given-names>Kaiqi</given-names></name><name><surname>Wu</surname><given-names>Yingying</given-names></name><name><surname>Liang</surname><given-names>Yingmei</given-names></name><name><surname>Jiang</surname><given-names>Ning</given-names></name></person-group><article-title>Two new endophytic species of <italic><tp:taxon-name><tp:taxon-name-part taxon-name-part-type="genus" reg="Parafenestella">Parafenestella</tp:taxon-name-part></tp:taxon-name></italic> (<italic><tp:taxon-name><tp:taxon-name-part taxon-name-part-type="order" reg="Pleosporales">Pleosporales</tp:taxon-name-part></tp:taxon-name></italic>, <italic><tp:taxon-name><tp:taxon-name-part taxon-name-part-type="family" reg="Cucurbitariaceae">Cucurbitariaceae</tp:taxon-name-part></tp:taxon-name></italic>) from Xizang, China, revealed by morphology and multi-locus phylogeny</article-title><source>MycoKeys</source><day>20</day><month>07</month><year>2026</year><volume>137</volume><fpage>69</fpage><lpage>80</lpage><pub-id pub-id-type="doi">10.3897/mycokeys.137.197730</pub-id></mixed-citation></tp:treatment-meta><tp:nomenclature><tp:taxon-name><object-id xmlns:xlink="http://www.w3.org/1999/xlink" content-type="arpha" xlink:type="simple">29AB630A-B9EE-5A38-9CC3-CEC3382502F6</object-id>
                    		<tp:taxon-name-part taxon-name-part-type="genus" reg="Parafenestella">Parafenestella</tp:taxon-name-part> <tp:taxon-name-part taxon-name-part-type="species" reg="xizangensis">xizangensis</tp:taxon-name-part>
                    	
                    		<object-id xmlns:xlink="http://www.w3.org/1999/xlink" content-type="mycobank" xlink:type="simple">863594</object-id>
                    	</tp:taxon-name><tp:taxon-authority>Y.M. Liang &amp; Ning Jiang</tp:taxon-authority><tp:taxon-status xmlns:xlink="http://www.w3.org/1999/xlink" xlink:type="simple">sp. nov.</tp:taxon-status><xref ref-type="fig" rid="F3">Fig. 3</xref></tp:nomenclature><tp:treatment-sec sec-type="Etymology"><title>Etymology.</title><p>Named after the collection site, the Xizang Autonomous Region.</p><fig id="F3" position="float" orientation="portrait"><object-id xmlns:xlink="http://www.w3.org/1999/xlink" content-type="doi" xlink:type="simple">10.3897/mycokeys.137.197730.figure3</object-id><object-id xmlns:xlink="http://www.w3.org/1999/xlink" content-type="arpha" xlink:type="simple">7FD8E32D-AF46-5A92-A730-5FDDFE8F1A5B</object-id><label>Figure 3.</label><caption><p>Morphology of <italic><tp:taxon-name><tp:taxon-name-part taxon-name-part-type="genus" reg="Parafenestella">P.</tp:taxon-name-part> <tp:taxon-name-part taxon-name-part-type="species" reg="xizangensis">xizangensis</tp:taxon-name-part></tp:taxon-name></italic>. <bold>A</bold>. Colony on <abbrev xmlns:xlink="http://www.w3.org/1999/xlink" xlink:title="potato dextrose agar" xlink:type="simple">PDA</abbrev> after 2 weeks; <bold>B, C</bold>. Conidiomata on <abbrev xmlns:xlink="http://www.w3.org/1999/xlink" xlink:title="Synthetischer Nährstoffarmer Agar" xlink:type="simple">SNA</abbrev>; <bold>D</bold>. Conidiogenous cells; <bold>E, F</bold>. Conidia. Scale bars: 200 µm (<bold>B, C</bold>); 10 µm (<bold>D–F</bold>).</p></caption><graphic xmlns:xlink="http://www.w3.org/1999/xlink" xlink:href="mycokeys-137-069-g003.jpg" id="oo_1720290.jpg" position="float" orientation="portrait" xlink:type="simple"><uri content-type="original_file" xlink:type="simple">https://binary.pensoft.net/fig/1720290</uri></graphic></fig></tp:treatment-sec><tp:treatment-sec sec-type="Description"><title>Description.</title><p><bold><italic>Colonies</italic></bold> on <abbrev xmlns:xlink="http://www.w3.org/1999/xlink" xlink:title="potato dextrose agar" xlink:type="simple">PDA</abbrev> flat, spreading, with thin flocculent aerial mycelium and entire margin, first gray, turning dark brick, slow growing, reaching 62 mm diam after 2 weeks at 25 °C, sterile. <bold><italic>Colonies</italic></bold> on <abbrev xmlns:xlink="http://www.w3.org/1999/xlink" xlink:title="Synthetischer Nährstoffarmer Agar" xlink:type="simple">SNA</abbrev> inconspicuous, forming conidiomata after 4 weeks. <bold><italic>Conidiomata</italic></bold> pycnidial, gregarious, globose, 65–110 μm diam., 55–95 μm high, dark brown, with whitish conidial drops. <bold><italic>Peridium</italic></bold> thin, pseudoparenchymatous, olivaceous. <bold><italic>Conidiophores</italic></bold> reduced to conidiogenous cells. <bold><italic>Conidiogenous cells</italic></bold> phialidic, lageniform, 6.5–13 × 3.5–6 μm. <bold><italic>Conidia</italic></bold> hyaline, oblong to ellipsoid, thin-walled, aseptate, 3.5–4(–4.5) × (1–)1.5(–2) (av. = 3.8 ± 0.2 × 1.5 ± 0.2, n = 50) μm, L/W ratio = 2.1–3.1.</p></tp:treatment-sec><tp:treatment-sec sec-type="Materials examined"><title>Materials examined.</title><p>China • Xizang Autonomous Region (Tibet), Linzhi City, Lang County, <named-content xmlns:xlink="http://www.w3.org/1999/xlink" content-type="dwc:verbatimCoordinates" xlink:type="simple">29°3'9"N, 92°57'22"E</named-content>, 3163 m asl, from a healthy branch of <italic><tp:taxon-name><tp:taxon-name-part taxon-name-part-type="genus" reg="Rosa">Rosa</tp:taxon-name-part> <tp:taxon-name-part taxon-name-part-type="species" reg="sericea">sericea</tp:taxon-name-part></tp:taxon-name></italic>, 5 Jun. 2024, <italic>Ning Jiang, Jiangrong Li, Jieting Li &amp; Liangna Guo</italic> (holotype CAF800153, dried culture, ex-holotype cultures <abbrev xmlns:xlink="http://www.w3.org/1999/xlink" content-type="institution" xlink:title="China Forestry Culture Collection Center" xlink:type="simple">CFCC</abbrev> 71182, <abbrev xmlns:xlink="http://www.w3.org/1999/xlink" content-type="institution" xlink:title="China Forestry Culture Collection Center" xlink:type="simple">CFCC</abbrev> 72113).</p></tp:treatment-sec><tp:treatment-sec sec-type="Notes"><title>Notes.</title><p><italic><tp:taxon-name><tp:taxon-name-part taxon-name-part-type="genus" reg="Parafenestella">Parafenestella</tp:taxon-name-part> <tp:taxon-name-part taxon-name-part-type="species" reg="xizangensis">xizangensis</tp:taxon-name-part></tp:taxon-name></italic> sp. nov. is phylogenetically closely related to <italic><tp:taxon-name><tp:taxon-name-part taxon-name-part-type="genus" reg="Parafenestella">P.</tp:taxon-name-part> <tp:taxon-name-part taxon-name-part-type="species" reg="salicis">salicis</tp:taxon-name-part></tp:taxon-name></italic> (Fig. <xref ref-type="fig" rid="F1">1</xref>). These two species are similar in conidial size (3.5–4 × 1.5 μm in <italic><tp:taxon-name><tp:taxon-name-part taxon-name-part-type="genus" reg="Parafenestella">P.</tp:taxon-name-part> <tp:taxon-name-part taxon-name-part-type="species" reg="xizangensis">xizangensis</tp:taxon-name-part></tp:taxon-name></italic> vs. 3.7–4.5 × 1.1–1.5 μm in <italic><tp:taxon-name><tp:taxon-name-part taxon-name-part-type="genus" reg="Parafenestella">P.</tp:taxon-name-part> <tp:taxon-name-part taxon-name-part-type="species" reg="salicis">salicis</tp:taxon-name-part></tp:taxon-name></italic>) (<xref ref-type="bibr" rid="B7">Jaklitsch and Voglmayr 2020</xref>). However, they can be distinguished by nucleotide differences: <abbrev xmlns:xlink="http://www.w3.org/1999/xlink" xlink:title="internal transcribed spacer" xlink:type="simple">ITS</abbrev> (31/529 bp), <italic><abbrev xmlns:xlink="http://www.w3.org/1999/xlink" xlink:title="translation elongation factor 1-alpha" xlink:type="simple">tef1</abbrev></italic> (2/274 bp), and <italic><abbrev xmlns:xlink="http://www.w3.org/1999/xlink" xlink:title="eta-tubulin" xlink:type="simple">tub2</abbrev></italic> (7/335 bp) (<xref ref-type="bibr" rid="B7">Jaklitsch and Voglmayr 2020</xref>).</p></tp:treatment-sec><tp:treatment-sec><!--Section generated to contain objects referenced in tp:taxon-treatment.--><fig id="F1" position="float" orientation="portrait"><object-id xmlns:xlink="http://www.w3.org/1999/xlink" content-type="doi" xlink:type="simple">10.3897/mycokeys.137.197730.figure1</object-id><object-id xmlns:xlink="http://www.w3.org/1999/xlink" content-type="arpha" xlink:type="simple">3B0DAC39-D9A2-5841-8702-957091E7AC6C</object-id><label>Figure 1.</label><caption><p>Maximum likelihood tree of <italic><tp:taxon-name><tp:taxon-name-part taxon-name-part-type="genus" reg="Parafenestella">Parafenestella</tp:taxon-name-part></tp:taxon-name></italic> generated from combined <abbrev xmlns:xlink="http://www.w3.org/1999/xlink" xlink:title="internal transcribed spacer" xlink:type="simple">ITS</abbrev>, <abbrev xmlns:xlink="http://www.w3.org/1999/xlink" xlink:title="large subunit" xlink:type="simple">LSU</abbrev>, <italic><abbrev xmlns:xlink="http://www.w3.org/1999/xlink" xlink:title="the RNA polymerase II second largest subunit" xlink:type="simple">rpb2</abbrev></italic>, <italic><abbrev xmlns:xlink="http://www.w3.org/1999/xlink" xlink:title="translation elongation factor 1-alpha" xlink:type="simple">tef1</abbrev></italic>, and <italic><abbrev xmlns:xlink="http://www.w3.org/1999/xlink" xlink:title="eta-tubulin" xlink:type="simple">tub2</abbrev></italic> sequence data. Bootstrap support values ≥ 50% and Bayesian posterior probabilities ≥ 0.90 are demonstrated at the branches. <italic><tp:taxon-name><tp:taxon-name-part taxon-name-part-type="genus" reg="Fenestella">Fenestella</tp:taxon-name-part> <tp:taxon-name-part taxon-name-part-type="species" reg="crataegi">crataegi</tp:taxon-name-part></tp:taxon-name></italic> (CBS 144857) and <italic><tp:taxon-name><tp:taxon-name-part taxon-name-part-type="genus" reg="Fenestella">F.</tp:taxon-name-part> <tp:taxon-name-part taxon-name-part-type="species" reg="fenestrata">fenestrata</tp:taxon-name-part></tp:taxon-name></italic> (CBS 143001) represent the outgroup taxa. Isolates from the present study are indicated in blue and * means ex-type strains.</p></caption><graphic xmlns:xlink="http://www.w3.org/1999/xlink" xlink:href="mycokeys-137-069-g001.jpg" id="oo_1720912.jpg" position="float" orientation="portrait" xlink:type="simple"><uri content-type="original_file" xlink:type="simple">https://binary.pensoft.net/fig/1720912</uri></graphic></fig></tp:treatment-sec><ref-list><ref id="B7"><mixed-citation xmlns:xlink="http://www.w3.org/1999/xlink" xlink:type="simple">Jaklitsch WM, Voglmayr H (2020) Fenestelloid clades of the <italic><tp:taxon-name><tp:taxon-name-part taxon-name-part-type="family">Cucurbitariaceae</tp:taxon-name-part></tp:taxon-name></italic>. Persoonia 44: 1–40. <ext-link xlink:href="10.3767/persoonia.2020.44.01" ext-link-type="doi" xlink:type="simple">https://doi.org/10.3767/persoonia.2020.44.01</ext-link></mixed-citation></ref></ref-list></tp:taxon-treatment>
